# Supplementary material for: Theophylline Extracted from Fu Brick Tea Affects the Metabolism of Preadipocytes and Body Fat in Mice as a Pancreatic Lipase Inhibitor
Source: Int J Mol Sci. 2022 Feb 25;23(5):2525. doi: 10.3390/ijms23052525 (PMC8910281; doi:10.3390/ijms23052525)
Supplement: Supplementary file 1 [file ijms-23-02525-s001.zip]

Archive with 1 entries (1 files):
- ijms-1552782-supplementary.pdf
